# Supplementary material for: Patterns of toxicity burden for FDA-approved immune checkpoint inhibitors in the United States
Source: J Exp Clin Cancer Res. 2023 Jan 5;42:4. doi: 10.1186/s13046-022-02568-y (PMC9814433; doi:10.1186/s13046-022-02568-y)
Supplement: Supplementary file 1 — Additional file 1. [file 13046_2022_2568_MOESM1_ESM.xlsx]

## Sheet: Sheet1
Cemiplimab	3-11 Years	12-17 Years	18-64 Years	65-85 Years	More than 85 Years	Not Specified	Total		3-11 Years	12-17 Years	18-64 Years	65-85 Years	More than 85 Years	Not Specified
Blood and lymphatic system disorders	0	0	3	7	0	39	49		0	0	0.0612245	0.142857	0	0.795918
Cardiac disorders	0	0	2	0	0	33	35		0	0	0.0571429	0	0	0.942857
Ear and labyrinth disorders	0	0	0	0	0	1	1		0	0	0	0	0	1
Endocrine disorders	0	0	0	0	0	25	25		0	0	0	0	0	1
Eye disorders	0	0	1	0	1	6	8		0	0	0.125	0	0.125	0.75
Gastrointestinal disorders	0	0	5	4	0	53	62		0	0	0.0806452	0.0645161	0	0.854839
Hepatobiliary Disorders	0	0	5	5	1	39	50		0	0	0.1	0.1	0.02	0.78
Immune system disorders	0	0	3	5	0	25	33		0	0	0.0909091	0.151515	0	0.757576
Metabolism and nutrition disorders	0	0	0	4	2	33	39		0	0	0	0.102564	0.0512821	0.846154
Musculoskeletal and connective tissue disorders	0	0	1	3	0	26	30		0	0	0.0333333	0.1	0	0.866667
Neoplasms benign, malignant and unspecified	0	0	1	4	0	31	36		0	0	0.0277778	0.111111	0	0.861111
Nervous system disorders	0	0	0	12	1	56	69		0	0	0	0.173913	0.0144928	0.811594
Psychiatric disorders	0	0	0	2	2	12	16		0	0	0	0.125	0.125	0.75
Renal and urinary disorders	0	0	0	3	3	25	31		0	0	0	0.0967742	0.0967742	0.806452
Reproductive system and breast disorders	0	0	0	0	0	3	3		0	0	0	0	0	1
Respiratory, thoracic and mediastinal disorders	0	0	3	9	2	59	73		0	0	0.0410959	0.123288	0.0273973	0.808219
Skin and subcutaneous tissue disorders	0	0	4	3	0	33	40		0	0	0.1	0.075	0	0.825
Vascular disorders	0	0	1	4	3	20	28		0	0	0.0357143	0.142857	0.107143	0.714286
Nivolumab	3-11 Years	12-17 Years	18-64 Years	65-85 Years	More than 85 Years	Not Specified	Total		3-11 Years	12-17 Years	18-64 Years	65-85 Years	More than 85 Years	Not Specified
Blood and lymphatic system disorders	11	5	1726	1838	28	727	4335		0.00253749	0.0011534	0.398155	0.423991	0.00645905	0.167705
Cardiac disorders	5	4	1194	1985	69	690	3947		0.00126678	0.00101343	0.302508	0.502914	0.0174816	0.174816
Ear and labyrinth disorders	0	0	143	151	4	84	382		0	0	0.374346	0.395288	0.0104712	0.219895
Endocrine disorders	1	4	1670	1891	31	749	4346		0.000230097	0.000920387	0.384261	0.435113	0.007133	0.172342
Eye disorders	2	1	622	590	19	428	1662		0.00120337	0.000601685	0.374248	0.354994	0.011432	0.257521
Gastrointestinal disorders	15	16	4398	4337	98	2364	11228		0.00133595	0.00142501	0.391699	0.386266	0.00872818	0.210545
Hepatobiliary Disorders	3	8	1904	1894	52	804	4665		0.000643087	0.0017149	0.408146	0.406002	0.0111468	0.172347
Immune system disorders	9	11	546	416	7	549	1538		0.00585176	0.00585176	0.00585176	0.00585176	0.00585176	0.00585176
Metabolism and nutrition disorders	8	12	2283	2776	67	948	6094		0.00131277	0.00196915	0.374631	0.45553	0.0109944	0.155563
Musculoskeletal and connective tissue disorders	2	8	1951	2103	62	1418	5544		0.00036075	0.001443	0.351912	0.379329	0.0111833	0.255772
Neoplasms benign, malignant and unspecified	24	25	3617	3848	91	2508	10113		0.00237318	0.00247207	0.357658	0.3805	0.00899832	0.247998
Nervous system disorders	17	14	2723	2852	78	1480	7164		0.00237298	0.00195422	0.380095	0.398102	0.0108878	0.206588
Psychiatric disorders	2	2	638	752	21	420	1835		0.00108992	0.00108992	0.347684	0.409809	0.0114441	0.228883
Renal and urinary disorders	5	5	1246	1845	54	670	3825		0.00130719	0.00130719	0.325752	0.482353	0.0141176	0.175163
Reproductive system and breast disorders	1	2	121	79	1	55	259		0.003861	0.00772201	0.467181	0.305019	0.003861	0.212355
Respiratory, thoracic and mediastinal disorders	13	17	3209	4077	102	1896	9314		0.00139575	0.00182521	0.344535	0.437728	0.0109513	0.203565
Skin and subcutaneous tissue disorders	7	5	2299	2622	63	1635	6631		0.00105565	0.000754034	0.346705	0.395415	0.00950083	0.246569
Vascular disorders	4	6	985	1087	24	444	2550		0.00156863	0.00235294	0.386275	0.426275	0.00941176	0.174118
Pembrolizumab	3-11 Years	12-17 Years	18-64 Years	65-85 Years	More than 85 Years	Not Specified	Total		3-11 Years	12-17 Years	18-64 Years	65-85 Years	More than 85 Years	Not Specified
Blood and lymphatic system disorders	4	1	1046	1376	40	508	2975		0.00134454	0.000336134	0.351597	0.462521	0.0134454	0.170756
Cardiac disorders	2	1	601	1075	41	396	2116		0.00094518	0.00047259	0.284026	0.508034	0.0193762	0.187146
Ear and labyrinth disorders	0	0	61	66	4	46	177		0	0	0.344633	0.372881	0.0225989	0.259887
Endocrine disorders	1	1	672	1005	24	531	2234		0.000447628	0.000447628	0.300806	0.449866	0.0107431	0.23769
Eye disorders	0	2	281	384	18	233	918		0	0.00217865	0.3061	0.418301	0.0196078	0.253813
Gastrointestinal disorders	2	2	2066	2751	82	1600	6503		0.00030755	0.00030755	0.3177	0.423036	0.0126096	0.24604
Hepatobiliary Disorders	1	2	1035	1390	45	536	3009		0.000332336	0.000664673	0.343968	0.461947	0.0149551	0.178132
Immune system disorders	1	2	417	380	17	334	1151		0.00086881	0.00173762	0.362294	0.330148	0.0147698	0.290182
Metabolism and nutrition disorders	0	2	881	1484	59	584	3010		0	0	0	0	0	0
Musculoskeletal and connective tissue disorders	2	1	982	1287	59	948	3279		0.000609942	0.000609942	0.000609942	0.000609942	0.000609942	0.000609942
Neoplasms benign, malignant and unspecified	8	7	2076	2719	78	1875	6763		0.00118291	0.00118291	0.00118291	0.00118291	0.00118291	0.00118291
Nervous system disorders	0	1	1299	1819	83	1073	4275		0	0.000233918	0.30386	0.425497	0.0194152	0.250994
Psychiatric disorders	0	0	332	487	31	286	1136		0	0	0	0	0	0
Renal and urinary disorders	0	1	788	1344	35	491	2659		0	0	0	0	0	0
Reproductive system and breast disorders	0	0	69	71	2	63	205		0	0	0.336585	0.346341	0.0097561	0.307317
Respiratory, thoracic and mediastinal disorders	3	3	1692	2798	81	1176	5753		0.000521467	0.000521467	0.294107	0.486355	0.0140796	0.204415
Skin and subcutaneous tissue disorders	4	0	1279	1817	68	1246	4414		0.000906208	0	0.28976	0.411645	0.0154055	0.282284
Vascular disorders	3	1	541	764	25	408	1742		0.00172216	0.000574053	0.310563	0.438576	0.0143513	0.234214
Atezolimumab	3-11 Years	12-17 Years	18-64 Years	65-85 Years	More than 85 Years	Not Specified	Total		3-11 Years	12-17 Years	18-64 Years	65-85 Years	More than 85 Years	Not Specified
Blood and lymphatic system disorders	8	0	773	995	15	279	2070		0.00386473	0	0.37343	0.480676	0.00724638	0.134783
Cardiac disorders	0	1	317	534	17	205	1074		0	0.000931099	0.295158	0.497207	0.0158287	0.190875
Ear and labyrinth disorders	0	0	39	34	0	20	93		0	0	0.419355	0.365591	0	0.215054
Endocrine disorders	0	0	322	326	8	192	848		0	0	0.379717	0.384434	0.00943396	0.226415
Eye disorders	0	0	95	107	1	66	269		0	0	0.35316	0.39777	0.00371747	0.245353
Gastrointestinal disorders	1	1	1138	1369	32	552	3093		0.000323311	0.000323311	0.367928	0.442612	0.0103459	0.178468
Hepatobiliary Disorders	2	1	521	588	15	278	1405		0.00142349	0.000711744	0.370819	0.418505	0.0106762	0.197865
Immune system disorders	0	1	156	130	1	78	366		0	0.00273224	0.42623	0.355191	0.00273224	0.213115
Metabolism and nutrition disorders	7	1	504	726	18	238	1494		0.00468541	0.000669344	0.337349	0.485944	0.0120482	0.159304
Musculoskeletal and connective tissue disorders	0	0	366	441	11	211	1029		0	0	0.355685	0.428571	0.01069	0.205053
Neoplasms benign, malignant and unspecified	1	0	406	420	7	287	1121		0.000892061	0	0.362177	0.374665	0.00624442	0.256021
Nervous system disorders	0	2	751	849	29	359	1990		0	0.00100503	0.377387	0.426633	0.0145729	0.180402
Psychiatric disorders	0	0	123	180	8	70	381		0	0	0.322835	0.472441	0.0209974	0.183727
Renal and urinary disorders	0	0	381	660	23	197	1261		0	0	0.302141	0.523394	0.0182395	0.156225
Reproductive system and breast disorders	0	0	39	26	5	25	95		0	0	0.410526	0.273684	0.0526316	0.263158
Respiratory, thoracic and mediastinal disorders	0	1	835	1095	32	466	2429		0	0.000411692	0.343763	0.450803	0.0131741	0.191848
Skin and subcutaneous tissue disorders	0	0	474	539	15	334	1362		0	0	0.348018	0.395742	0.0110132	0.245228
Vascular disorders	0	1	299	433	10	175	918		0	0.00108932	0.325708	0.471678	0.0108932	0.190632
Avelumab	3-11 Years	12-17 Years	18-64 Years	65-85 Years	More than 85 Years	Not Specified	Total		3-11 Years	12-17 Years	18-64 Years	65-85 Years	More than 85 Years	Not Specified
Blood and lymphatic system disorders	0	0	68	66	1	28	163		0	0	0.417178	0.404908	0.00613497	0.171779
Cardiac disorders	0	0	37	73	2	39	151		0	0	0.245033	0.483444	0.013245	0.258278
Ear and labyrinth disorders	0	0	1	4	0	2	7		0	0	0.142857	0.571429	0	0.285714
Endocrine disorders	0	0	40	43	3	38	124		0	0	0.322581	0.346774	0.0241935	0.306452
Eye disorders	0	0	5	13	0	9	27		0	0	0.185185	0.481481	0	0.333333
Gastrointestinal disorders	0	0	98	194	4	61	357		0	0	0.27451	0.543417	0.0112045	0.170868
Hepatobiliary Disorders	0	0	56	44	4	29	133		0	0	0.421053	0.330827	0.0300752	0.218045
Immune system disorders	0	0	22	20	0	18	60		0	0	0.366667	0.333333	0	0.3
Metabolism and nutrition disorders	0	0	0	43	108	22	173		0	0	0	0.248555	0.624277	0.127168
Musculoskeletal and connective tissue disorders	0	0	40	61	5	39	145		0	0	0.275862	0.42069	0.0344828	0.268966
Neoplasms benign, malignant and unspecified	0	0	50	74	1	28	153		0	0	0.326797	0.48366	0.00653595	0.183007
Nervous system disorders	0	0	35	147	5	56	243		0	0	0.144033	0.604938	0.0205761	0.230453
Psychiatric disorders	0	0	5	32	1	7	45		0	0	0.111111	0.711111	0.0222222	0.155556
Renal and urinary disorders	0	0	37	81	8	36	162		0	0	0.228395	0.5	0.0493827	0.222222
Reproductive system and breast disorders	0	0	4	2	0	0	6		0	0	0.666667	0.333333	0	0
Respiratory, thoracic and mediastinal disorders	0	1	79	151	4	42	277		0	0.00361011	0.285199	0.545126	0.0144404	0.151625
Skin and subcutaneous tissue disorders	0	0	45	70	3	50	168		0	0	0.267857	0.416667	0.0178571	0.297619
Vascular disorders	0	0	41	68	1	25	135		0	0	0.303704	0.503704	0.00740741	0.185185
Pembrolizumab	3-11 Years	12-17 Years	18-64 Years	65-85 Years	More than 85 Years	Not Specified	Total		3-11 Years	12-17 Years	18-64 Years	65-85 Years	More than 85 Years	Not Specified
Blood and lymphatic system disorders	4	1	1046	1376	40	508	2975		0.00134454	0.000336134	0.351597	0.462521	0.0134454	0.170756
Cardiac disorders	2	1	601	1075	41	396	2116		0.00094518	0.00047259	0.284026	0.508034	0.0193762	0.187146
Ear and labyrinth disorders	0	0	61	66	4	46	177		0	0	0.344633	0.372881	0.0225989	0.259887
Endocrine disorders	1	1	672	1005	24	531	2234		0.000447628	0.000447628	0.300806	0.449866	0.0107431	0.23769
Eye disorders	0	2	281	384	18	233	918		0	0.00217865	0.3061	0.418301	0.0196078	0.253813
Gastrointestinal disorders	2	2	2066	2751	82	1600	6503		0.00030755	0.00030755	0.3177	0.423036	0.0126096	0.24604
Hepatobiliary Disorders	1	2	1035	1390	45	536	3009		0.000332336	0.000664673	0.343968	0.461947	0.0149551	0.178132
Immune system disorders	1	2	417	380	17	334	1151		0.00086881	0.00173762	0.362294	0.330148	0.0147698	0.290182
Metabolism and nutrition disorders	0	2	881	1484	59	584	3010		0	0.000664452	0.292691	0.493023	0.0196013	0.19402
Musculoskeletal and connective tissue disorders	2	1	982	1287	59	948	3279		0.000609942	0.000304971	0.299482	0.392498	0.0179933	0.289113
Neoplasms benign, malignant and unspecified	8	7	2076	2719	78	1875	6763		0.00118291	0.00103504	0.306964	0.402041	0.0115333	0.277244
Nervous system disorders	0	1	1299	1819	83	1073	4275		0	0.000233918	0.30386	0.425497	0.0194152	0.250994
Psychiatric disorders	0	0	332	487	31	286	1136		0	0	0.292254	0.428697	0.0272887	0.251761
Renal and urinary disorders	0	1	788	1344	35	491	2659		0	0.000376081	0.296352	0.505453	0.0131628	0.184656
Reproductive system and breast disorders	0	0	69	71	2	63	205		0	0	0.336585	0.346341	0.0097561	0.307317
Respiratory, thoracic and mediastinal disorders	3	3	1692	2798	81	1176	5753		0.000521467	0.000521467	0.294107	0.486355	0.0140796	0.204415
Skin and subcutaneous tissue disorders	4	0	1279	1817	68	1246	4414		0.000906208	0	0.28976	0.411645	0.0154055	0.282284
Vascular disorders	3	1	541	764	25	408	1742		0.00172216	0.000574053	0.310563	0.438576	0.0143513	0.234214
Ipilimumab	3-11 Years	12-17 Years	18-64 Years	65-85 Years	More than 85 Years	Not Specified	Total		3-11 Years	12-17 Years	18-64 Years	65-85 Years	More than 85 Years	Not Specified
Blood and lymphatic system disorders	1	2	797	719	16	273	1808		0.000553097	0.00110619	0.440819	0.397677	0.00884956	0.150996
Cardiac disorders	2	0	527	817	20	310	1676		0.00119332	0	0.314439	0.48747	0.0119332	0.184964
Ear and labyrinth disorders	0	0	89	75	0	32	196		0	0	0.454082	0.382653	0	0.163265
Endocrine disorders	0	2	1292	1188	21	615	3118		0	0.000641437	0.414368	0.381013	0.00673509	0.197242
Eye disorders	0	1	395	280	6	226	908		0	0.00110132	0.435022	0.30837	0.00660793	0.248899
Gastrointestinal disorders	5	8	3047	2608	64	1820	7552		0.000662076	0.00105932	0.403469	0.345339	0.00847458	0.240996
Hepatobiliary Disorders	3	4	1230	917	11	434	2599		0.00115429	0.00153905	0.473259	0.352828	0.0042324	0.166987
Immune system disorders	0	1	1	309	178	251	740		0	0.00135135	0.00135135	0.417568	0.240541	0.339189
Metabolism and nutrition disorders	4	3	1374	1355	27	415	3178		0.00125865	0.00094399	0.432347	0.426369	0.00849591	0.130585
Musculoskeletal and connective tissue disorders	0	2	875	849	17	490	2233		0	0.000895656	0.39185	0.380206	0.00761308	0.219436
Neoplasms benign, malignant and unspecified	7	9	1644	1331	29	975	3995		0.00175219	0.00225282	0.411514	0.333166	0.00725907	0.244055
Nervous system disorders	2	4	1496	1247	27	715	3491		0.000572902	0.0011458	0.428531	0.357204	0.00773417	0.204812
Psychiatric disorders	1	0	373	331	5	156	866		0.00115473	0	0.430716	0.382217	0.00577367	0.180139
Renal and urinary disorders	0	0	659	823	19	268	1769		0	0	0.372527	0.465235	0.0107405	0.151498
Reproductive system and breast disorders	0	0	54	32	0	18	104		0	0	0.519231	0.307692	0	0.173077
Respiratory, thoracic and mediastinal disorders	2	9	1390	1356	24	557	3338		0.000599161	0.00269623	0.416417	0.406231	0.00718993	0.166866
Skin and subcutaneous tissue disorders	3	0	1340	1218	26	866	3453		0.00086881	0	0.388068	0.352737	0.00752968	0.250796
Vascular disorders	0	0	472	527	8	181	1188		0	0	0.397306	0.443603	0.00673401	0.152357
